# Supplementary material for: Dietary Patterns and Prostate Cancer: CAPLIFE Study
Source: Cancers (Basel). 2022 Jul 17;14(14):3475. doi: 10.3390/cancers14143475 (PMC9316982; doi:10.3390/cancers14143475)
Supplement: Supplementary file 1 [file cancers-14-03475-s001.zip]

Archive with 1 entries (1 files):
- cancers-1809392-supplementary.pdf
